# Supplementary material for: A Pilot Study: Maternal Undernutrition Programs Energy Metabolism and Alters Metabolic Profile and Morphological Characteristics of Skeletal Muscle in Postnatal Beef Cattle
Source: Metabolites. 2025 Mar 19;15(3):209. doi: 10.3390/metabo15030209 (PMC11944182; doi:10.3390/metabo15030209)
Supplement: Supplementary file 1 [file metabolites-15-00209-s001.zip]

Archive with 1 entries (1 files):
- metabolites-3447389-supplementary.xlsx
