# Supplementary material for: A Pilot Study: Maternal Undernutrition Programs Energy Metabolism and Alters Metabolic Profile and Morphological Characteristics of Skeletal Muscle in Postnatal Beef Cattle
Source: Metabolites. 2025 Mar 19;15(3):209. doi: 10.3390/metabo15030209 (PMC11944182; doi:10.3390/metabo15030209)
Supplement: Supplementary file 1 [file metabolites-15-00209-s001.zip › metabolites-3447389-supplementary.xlsx]

## Sheet: Table S1
	Table S1. All metabolites detected in the longissimus thoracis muscles of 300-d-old offspring from cows fed adequate nutrition (CNT, 120% of requirements) or restricted nutrition (NR, 60% of requirements)
		Treatment 2
	Compound 1	CNT	LN	SEM	p-value
	NADH	100	22.194	5.67772	<0.01
	Pyroglutamine	100	145.111	8.03653	0.00544818
	2-Deoxyribonic acid	100	72.5804	4.57976	0.00588311
	N-Acetylglucosamine 1-phosphate	100	33.2318	12.5613	0.00906611
	N6,N6-Dimethyllysine	100	141.278	10.9679	0.025661
	11-Aminoundecanoic acid	100	140.708	11.1738	0.0276562
	3',5'-ADP	100	203.38	27.5721	0.0294453
	myo-Inositol 2-phosphate	100	68.9275	8.87445	0.0387767
	3-Methylcytidine	100	55.179	12.002	0.0443349
	Asparagine	100	141.419	13.4165	0.0456486
	Allantoic acid	100	57.752	13.2315	0.0535509
	Tyrosine methyl ester	100	69.4221	9.49761	0.0560836
	Taurine	100	140.276	14.2911	0.0597829
	N-Acetylaspartylglutamate	100	55.3245	16.4105	0.0658842
	Fructose 6-phosphate	100	62.5721	11.9974	0.0679934
	Succinate	100	60.4995	13.6521	0.0688989
	Gamma-aminobutyric acid	100	72.3751	11.1657	0.0843782
	Methylguanidine	100	139.039	16.1397	0.0893788
	2-Amino-2-methyl-1-propanol	100	120.67	8.91257	0.0991833
	Glycerophosphorylethanolamine	100	171.55	30.425	0.0995228
	Glucosaminic acid	100	63.1611	15.227	0.104343
	Uracil	100	76.1777	10.7924	0.111606
	Uric acid	100	70.8112	11.7282	0.118757
	2,3-Diphosphoglyceric acid	100	137.246	16.6372	0.121057
	p-Cresol sulfate	100	67.7026	14.2717	0.121826
	PRPP	100	65.0735	14.4925	0.129848
	Arg-Glu	100	81.9934	8.19394	0.132781
	p-Cresol glucuronide	100	76.7642	11.3498	0.133571
	N2-Succinylornithine	100	75.0597	12.2848	0.133805
	Thiaproline	100	130.046	14.8349	0.135264
	N-Acetylaspartate	100	14.6945	43.2163	0.142139
	Malate	100	60.144	18.8066	0.142531
	N6-Acetyllysine	100	109.567	4.58824	0.144007
	Tranexamic acid	100	149.986	25.7069	0.148291
	Glucose 1-phosphate	100	67.1258	14.7614	0.148722
	2'-Deoxyuridine	100	76.2722	11.4033	0.15089
	Lys	100	121.77	11.0607	0.153613
	Allantoin	100	72.333	12.6738	0.155688
	Gln	100	140.852	21.574	0.159464
	dTTP	100	71.522	13.7792	0.165905
	UDP-glucuronic acid	100	122.019	11.4368	0.169148
	Glucurone	100	128.722	13.3979	0.169705
	Cholic acid	100	41.6857	32.468	0.170316
	N6-Methyllysine	100	118.032	9.09012	0.173879
	Gly	100	154.057	30.6277	0.175635
	4-Guanidinobutyric acid	100	71.4903	13.9419	0.175904
	Fumarate	100	60.9085	22.2831	0.177154
	Myristoleic acid	100	200.383	57.3375	0.177736
	Lactate	100	60.807	21.57	0.17962
	Glycerol 3-phosphate	100	76.569	13.375	0.190097
	Arg	100	117.794	8.59047	0.192095
	Stachydrine	100	61.8333	22.705	0.194396
	Glucose 6-phosphate	100	70.8658	14.1592	0.19526
	α-Ketoglutarate	100	68.4658	15.9033	0.19566
	Isocitrate	100	67.7239	19.5631	0.198284
	Uridine	100	84.0288	9.44741	0.198996
	5-Amino-3,4-dihydro-2H-pyrrole-2-carboxylic acid	100	118.981	10.7051	0.207572
	Argininic acid	100	74.4624	13.9085	0.209812
	CDP-ethanolamine	100	135.356	21.5171	0.21049
	4-Hydroxyphenethyl alcohol_-H2O	100	150.362	32.4909	0.222415
	Carnitine	100	80.8115	12.3926	0.227612
	Choline	100	145.642	29.6118	0.231338
	Glycerol	100	128.966	16.2559	0.232001
	Isoglutamate	100	62.9345	24.7299	0.23283
	NADPH	100	134.612	19.3843	0.234743
	Pro	100	156.295	37.7399	0.234739
	Lauric acid	100	88.7347	6.58138	0.235706
	Guanidoacetic acid	100	137.354	25.2566	0.235775
	Thymidine	100	71.7874	18.8009	0.241974
	Nα-Succinylarginine	100	137.923	24.6116	0.24532
	Glucaric acid	100	73.7345	18.2582	0.249269
	Propionylglycine	100	65.5465	19.8271	0.251093
	Creatine	100	87.4015	8.7294	0.258646
	Ser	100	133.304	23.9459	0.258932
	NAD+	100	79.6903	14.2683	0.25901
	Phosphoenolpyruvate	100	201.919	74.1266	0.262983
	Cytidine	100	82.4043	10.825	0.263329
	Thr-Asp	100	71.9053	18.2846	0.263975
	3-Phosphoglycerate	100	204.288	76.4329	0.265826
	γ-Glu-His	100	61.9498	28.1296	0.269911
	Arabinonic acid	100	79.7732	13.2475	0.270107
	N-Acetylthreonine	100	81.3339	12.7343	0.272245
	2-Phosphoglycerate	100	205.169	78.6599	0.273617
	γ-Glu-Lys	100	80.5973	14.1555	0.273789
	Glutarylcarnitine	100	69.3576	20.8286	0.276897
	γ-Glu-Taurine	100	140.577	26.0623	0.2835
	Tropine	100	208.313	77.3518	0.295138
	γ-Glu-Citrulline	100	172.216	50.3285	0.30374
	ADMA	100	119.379	13.5182	0.307205
	Pyridoxamine 5'-phosphate	100	113.681	10.7118	0.307232
	Saccharopine	100	60.706	29.9985	0.313519
	Fructose 1,6-diphosphate	100	80.0119	14.8154	0.315165
	Ser-Glu	100	89.3836	8.73161	0.316966
	Myristic acid	100	110.563	8.8076	0.320321
	5'-Deoxy-5'-methylthioadenosine	100	124.593	18.63	0.321054
	Pantothenic acid	100	72.6052	19.2121	0.323725
	N’-Formylkynurenine	100	258.445	135.109	0.325794
	UTP	100	85.8199	12.0408	0.326148
	ADP	100	68.0272	26.7657	0.328094
	Succinylcarnitine	100	108.569	5.74595	0.331894
	2,6-Diaminopimelic acid	100	73.7344	18.9618	0.335185
	N-Acetylserine	100	83.2667	14.2514	0.337296
	2,6-Dihydroxybenzoic acid	100	71.1921	21.2164	0.339696
	N-Carbamylglutamic acid	100	68.9509	23.6931	0.342368
	trans-Glutaconic acid	100	66.7146	28.6778	0.344247
	Homocarnosine	100	85.6034	11.5405	0.345409
	Homoserinelactone	100	121.061	15.5165	0.350416
	4-Methyl-5-thiazoleethanol	100	83.9193	12.9132	0.350983
	UMP	100	176.881	63.775	0.351012
	H-Asp(Gly-OH)-OH	100	112.636	8.99482	0.351755
	2-Hydroxypyridine	100	127.002	23.3075	0.366293
	CDP-choline	100	135.561	32.9963	0.367884
	Trigonelline	100	142.392	36.499	0.368967
	ATP	100	86.277	12.8595	0.368977
	Pyruvate	100	79.4375	18.982	0.377206
	Tyr-Glu	100	118.56	15.2571	0.378212
	Carboxymethyllysine	100	89.0204	9.39067	0.382385
	Tyr-Arg	100	128.926	26.3716	0.385569
	Glutathione (GSH)	100	116.284	13.8087	0.385643
	Crotonic acid betaine	100	89.5088	10.0455	0.387739
	Serotonin	100	1812.6	1704.28	0.389067
	Acetylpyrazine	100	87.6724	11.8911	0.390093
	Citrate	100	79.3161	19.7204	0.39182
	Val-Pro-Pro	100	142.686	34.7061	0.39682
	N-Acetylgalactosamine 4-sulfate	100	118.476	18.2076	0.397282
	Homoarginine	100	127.676	27.312	0.398265
	IMP	100	13.7487	87.8847	0.398955
	3-Hydroxybutyric acid	100	74.2404	25.0886	0.399802
	Hypotaurine	100	115.347	14.925	0.39998
	Ethanolamine phosphate	100	111.941	10.1435	0.404772
	Acetyl CoA	100	171.211	69.7677	0.407764
	Spermidine	100	139.203	40.2307	0.411095
	GTP	100	92.0041	8.45722	0.415898
	Lidocaine	100	11.5668	93.882	0.415979
	Pelargonic acid	100	91.1468	8.56692	0.419384
	Ethanolamine	100	110.819	10.0238	0.423989
	Sedoheptulose 7-phosphate	100	118.427	19.0469	0.429122
	6-Hydroxyhexanoic acid	100	117.046	14.832	0.430705
	γ-Glu-Arg	100	119.428	18.3459	0.436035
	γ-Glu-Asp	100	88.8769	10.695	0.437123
	Citrulline	100	129.002	31.7234	0.443166
	cis-Aconitic acid	100	77.6525	23.9224	0.443261
	Diethanolamine	100	180.227	89.8423	0.446465
	Ophthalmic acid	100	116.095	17.2126	0.447167
	N8-Acetylspermidine	100	178.651	82.9173	0.448096
	2-Aminoethylphosphonic acid	100	70.6486	30.0946	0.449486
	Pyrraline	100	150.883	55.2983	0.45478
	Hydroxyproline	100	135.953	41.3004	0.456199
	GMP	100	148.761	56.1584	0.456287
	Homocysteine	100	167.025	71.5769	0.457585
	UDP	100	66.4408	37.7189	0.458179
	Phosphorylcholine	100	114.696	17.2311	0.461566
	Sarcosine	100	157.928	68.6391	0.463476
	CoA	100	83.8213	17.6941	0.469469
	Guanidinosuccinic acid	100	65.212	38.4113	0.476191
	Trimethylamine N-oxide	100	78.888	22.8556	0.478883
	γ-Glu-Ala	100	116.947	19.9629	0.481131
	γ-Glu-Phe	100	111.909	13.9218	0.481184
	Phosphocreatine	100	89.1303	13.5215	0.481344
	N-(1-Deoxy-1-fructosyl)glycine	100	131.889	34.3242	0.492759
	Agmatine	100	233.714	164.491	0.49496
	Anserine	100	91.203	9.45367	0.501266
	γ-Glu-Cys	100	83.5347	17.2734	0.50318
	2-Methylserine	100	122.969	29.0922	0.510581
	Carnosine	100	90.1476	12.636	0.511159
	P1, P4-Di(adenosine-5') tetraphosphate	100	89.4943	12.7319	0.51155
	CDP	100	77.2484	29.4535	0.514437
	SDMA	100	105.475	6.00337	0.514784
	2-Aminobenzimidazole	100	77.5455	29.1976	0.516127
	6-Phosphogluconic acid	100	132.579	44.9384	0.525724
	5-Methyl-2'-deoxycytidine	100	87.8749	12.9858	0.526184
	Guanosine	100	142.324	59.0592	0.531663
	Pipecolic acid	100	130.712	42.7545	0.532406
	GDP	100	82.4464	22.5887	0.537386
	7-Methylguanine	100	87.9814	13.6658	0.540588
	Glycocholic acid	100	127.297	36.162	0.546726
	Nω-Methylarginine	100	110.255	11.8929	0.54882
	Homoserine	100	116.289	23.3148	0.550386
	3-Guanidinopropionic acid	100	128.746	38.6489	0.556338
	Cystathionine	100	130.195	39.6514	0.560855
	Kynurenine	100	106.868	9.88929	0.561573
	Thr	100	114.219	21.4166	0.565685
	Creatinine	100	92.6013	9.85379	0.567976
	N-Lactoylethanolamine	100	110.27	14.9492	0.570065
	Inosine	100	66.0957	44.8104	0.573179
	2'-O-Methylcytidine	100	81.8448	26.039	0.574527
	S-Methylglutathione	100	112.533	18.8877	0.575026
	Thiamine	100	73.9316	33.2096	0.575093
	S-Lactoylglutathione	100	90.1573	13.9327	0.577727
	Dihydrouracil	100	78.0895	32.1735	0.580232
	Dihydroxyacetone phosphate	100	88.6313	15.9533	0.586661
	His	100	108.065	13.1715	0.587951
	S-Methylmethionine	100	81.9144	22.5826	0.591179
	Acetoacetamide	100	88.5076	17.7435	0.596425
	N-Acetylglycine	100	88.9166	18.2659	0.600059
	1,3-Diaminopropane	100	88.8599	14.9418	0.600092
	8-Hydroxyoctanoic acid	100	85.1855	21.0001	0.603653
	Phenol sulphate	100	128.753	40.9632	0.603822
	Thiamine phosphate	100	88.842	14.7547	0.605985
	γ-Glu-Ser	100	93.2213	8.97345	0.607282
	N-Acetyllysine	100	79.3009	37.4727	0.619845
	Hippuric acid	100	86.8473	22.6451	0.628804
	Pro-Hyp	100	88.224	21.4308	0.630715
	Phloroglucinol	100	92.242	13.2762	0.630957
	N-Ethylmaleimide_+H2O	100	119.495	26.9257	0.633106
	1-Methyl-4-imidazoleacetic acid	100	85.6777	23.2421	0.635278
	N-Acetylcarnosine	100	91.7918	11.9642	0.636073
	N2-Methyllysine	100	107.677	13.5852	0.642177
	Malonylcarnitine	100	105.371	8.67787	0.651087
	N6,N6,N6-Trimethyllysine	100	105.16	9.58151	0.655168
	N6-Formyllysine	100	130.854	62.3308	0.656953
	Adenosine	100	138.999	74.241	0.662532
	Tiglylcarnitine	100	116.218	30.3002	0.664432
	N-Acetylglucosamine 6-phosphate	100	91.3621	15.4702	0.667813
	γ-Glu-Asn	100	93.1691	12.3545	0.675135
	N-Glycolylneuraminic acid	100	94.8943	8.6364	0.677292
	Retinoic acid	100	81.9789	36.8088	0.6807
	N2-Phenylacetylglutamine	100	122.575	50.0276	0.6888
	Propionylcarnitine	100	90.0933	21.9905	0.689796
	Undecanoic acid	100	95.8478	9.35773	0.690102
	5-Oxoproline	100	82.3984	39.5938	0.691474
	S-Adenosylmethionine	100	105.954	13.0129	0.691919
	Taurocholic acid	100	120.992	38.6433	0.701568
	Capryloylglycine	100	143.618	98.5882	0.703019
	N-Methylalanine	100	109.741	22.7432	0.707304
	N-Methylproline	100	112.964	26.1895	0.708218
	Ala	100	104.463	9.52362	0.711555
	γ-Glu-Thr	100	89.7591	23.8838	0.716029
	Ornithine	100	110.912	21.3644	0.71651
	Adenine	100	109.517	22.9896	0.720985
	O-Acetylcarnitine	100	112.715	31.4936	0.722526
	N,N-Dimethylglycine	100	94.7527	12.5801	0.727972
	His-Glu	100	92.6024	17.6602	0.730689
	Betaine	100	105.247	13.7271	0.73279
	Ribulose 5-phosphate	100	108.596	21.6851	0.732813
	2-Hydroxybutyric acid	100	88.3256	27.3561	0.733036
	S-Adenosylhomocysteine	100	105.838	12.9338	0.73443
	5-Hydroxylysine	100	106.713	15.5449	0.739669
	Ectoine	100	108.549	18.1781	0.740045
	Triethanolamine	100	94.3688	14.1321	0.745472
	Homocitrulline	100	92.7236	16.7911	0.748165
	Ala-Ala	100	103.245	8.87263	0.748364
	Isethionic acid	100	110.991	27.8979	0.750556
	Glycylsarcosine	100	115.239	37.0029	0.752647
	Argininosuccinic acid	100	91.1096	19.6908	0.752796
	3-Aminopropane-1,2-diol	100	94.4973	14.7695	0.75446
	Monoethyl phosphate	100	86.3345	30.7846	0.762582
	Acetylcholine	100	123.813	70.2483	0.762886
	Tyr	100	106.215	17.3031	0.773832
	ADP-ribose	100	110.338	25.5167	0.775319
	Cytosine	100	89.3794	31.0066	0.777605
	5-Methylcytidine	100	95.8966	10.2228	0.778025
	Cysteine glutathione disulfide	100	111.924	34.3101	0.778879
	Cumic acid	100	103.985	11.8766	0.780843
	3-Aminobutyric acid	100	93.2836	20.6561	0.781437
	FAD	100	96.7143	10.4434	0.79038
	HMG CoA	100	92.6879	20.9882	0.791538
	Phe	100	104.504	13.807	0.792625
	Thymine	100	95.0081	15.7205	0.79632
	1H-Imidazole-4-propionic acid	100	91.7465	24.4911	0.796499
	Heptanoic acid	100	97.5209	6.79826	0.79773
	3-Indoxylsulfuric acid	100	110.305	28.3899	0.80043
	Gly-Asp	100	95.8368	15.085	0.801522
	Isovalerylcarnitine	100	90.2601	28.4303	0.805501
	Ascorbic acid	100	111.204	39.2574	0.808033
	Mucic acid	100	106.592	19.5248	0.808804
	β-Ala-Lys	100	88.6915	40.3206	0.814981
	γ-Glu-Val	100	95.1738	16.4967	0.815223
	Thiamine diphosphate	100	95.5394	16.2444	0.820006
	N-Acetylneuraminic acid	100	96.8545	11.3497	0.820462
	Ribose 5-phosphate	100	106.622	23.7526	0.824178
	Octopine	100	88.9459	40.9861	0.824873
	Imidazole-4-acetic acid	100	104.945	16.385	0.826383
	5-Oxohexanoic acid	100	97.1704	10.2357	0.827369
	1-Methyladenosine	100	97.8031	8.59096	0.831162
	3-Hydroxyisovalerylcarnitine	100	94.4974	23.1608	0.841225
	NMN	100	97.5475	10.4406	0.851793
	4-Hydroxyphenylacetaldehyde	100	96.7499	13.7501	0.853726
	β-Ala	100	103.719	13.9325	0.854573
	Malonyl CoA	100	91.6949	34.5744	0.854838
	Pyrocatechol sulfate	100	93.3688	32.3662	0.855072
	Ala-Hyp	100	103.646	15.6063	0.857304
	3-Hydroxykynurenine	100	107.476	36.9285	0.857346
	γ-Butyrobetaine	100	97.2786	13.5114	0.857736
	3-Phenylpropionic acid	100	98.6373	6.95105	0.859866
	CMP-N-acetylneuraminate	100	102.917	13.362	0.859878
	N-Acetylornithine	100	97.2884	12.2984	0.860494
	Phosphoglycolic acid	100	93.7189	28.0973	0.866988
	Gly-Gly	100	103.315	16.407	0.871118
	Met	100	102.371	11.897	0.873651
	Ile	100	103.121	16.6295	0.874569
	Threonic acid	100	102.884	16.0322	0.877604
	Gluconic acid	100	105.11	29.3761	0.878032
	Tridecanoic acid	100	96.6599	18.9177	0.880019
	Decanoic acid	100	102.234	14.2721	0.887514
	γ-Glu-Glu	100	102.82	14.4489	0.889367
	Putrescine	100	98.6518	8.60378	0.891031
	Val	100	102.844	18.2989	0.892019
	Nω-(Carboxymethyl)arginine	100	96.4968	23.1311	0.892248
	Histamine	100	104.686	23.9832	0.89376
	N-α-Acetylarginine	100	98.3933	9.19433	0.89757
	Octanoic acid	100	101.983	14.0714	0.898833
	γ-Glu-Gly	100	101.14	6.89432	0.900571
	Glu-Glu	100	97.8127	14.3687	0.901212
	β-Hydroxyisovaleric acid	100	101.077	6.93333	0.902697
	S-Methylcysteine	100	102.688	20.6422	0.906642
	2,4-Diaminobutyric acid	100	105.02	29.7019	0.908241
	4-Oxopyrrolidine-2-carboxylic acid	100	101.603	12.8538	0.909766
	Glyceraldehyde 3-phosphate	100	94.7506	34.0782	0.91214
	Gluconolactone	100	103.265	28.342	0.916417
	Gulonolactone	100	104.242	38.2423	0.919524
	AMP	100	106.842	47.5232	0.920067
	CTP	100	99.3709	5.63869	0.923603
	Urocanic acid	100	110.251	78.9481	0.925978
	Trp	100	102.091	20.5673	0.930197
	Homocitric acid	100	102.681	27.8678	0.931796
	Asp	100	97.227	25.7038	0.933672
	Glu	100	100.973	13.0519	0.946112
	4-Methylpyrazole	100	102.246	28.8508	0.949666
	4-Amino-3-hydroxybutyric acid	100	98.4049	18.2797	0.950475
	N-Acetyltaurine	100	101.619	23.6362	0.954547
	Maltobionic acid	100	97.8296	34.5923	0.955824
	Gly-Pro-Hyp	100	98.3979	21.6423	0.957459
	N4-Acetylcytidine	100	98.7172	18.5136	0.959459
	Glutathione (GSSG)	100	101.294	19.3208	0.961952
	NADP+	100	99.1041	22.1282	0.972992
	2'-Deoxycytidine	100	100.52	12.3307	0.974249
	Urea	100	99.3178	18.1546	0.975172
	5-Amino-4-oxovaleric acid	100	100.816	19.3565	0.976099
	Spermine	100	99.3838	16.8576	0.977633
	Xanthine	100	99.0181	32.3457	0.981445
	Leu	100	100.411	17.6154	0.98399
	Sulfotyrosine	100	100.492	21.6567	0.98747
	3-Amino-2-piperidone	100	100.683	35.5391	0.987593
	1-Methylhistamine	100	100.824	54.0157	0.990037
	cAMP	100	100.236	20.947	0.992246
	3-Aminoisobutyric acid	100	100.266	19.8304	0.992451
	N1-Acetylspermidine	100	100.062	38.8559	0.999004
	Hypoxanthine	100	99.938	48.1499	0.999152
	1 Metabolite contents were measured using capillary electrophoresis–time-of-flight mass spectrometry.2 Values in the table represent the mean relative contents as a percentage, with the CNT value set to 100%.

## Sheet: Table S2
	Table S2. Energy metabolism-related metabolites that showed high differences in abundance (|abundance difference| > 20 %) between the muscles of offspring from nutrient-adequate and nutrient-restricted cows 1
			Treatment 3			Significance
	Metabolism	Compound 2	CNT	NR	SEM
	Amino acid	Proline	100	156.295	37.7399
		Glycine	100	154.057	30.6277
		Asparagine	100	141.419	13.4165	＊
		Glutamine	100	140.852	21.574
		Serine	100	133.304	23.9459
		Lysine	100	121.77	11.0607
	TCA cycle	Acetyl CoA	100	171.211	69.7677
		Citrate	100	79.3161	19.7204
		cis-Aconitate	100	77.6525	23.9224
		Isocitrate	100	67.7239	19.5631
		α-Ketoglutarate	100	68.4658	15.9033
		Succinate	100	60.4995	13.6521	†
		Fumarate	100	60.9085	22.2831
		Malate	100	60.144	18.8066
		NAD+	100	79.6903	14.2683
		NADH	100	22.194	5.67772	＊
	1 Longissimus thoracis muscles (LM) were collected from 300-d-old offspring from cows provided with adequate nutrition (CNT, 120% of requirements) or restricted nutrition (NR, 60% of requirements). 2 Metabolite contents were measured using capillary electrophoresis–time-of-flight mass spectrometry. 3 Values in the table represent the mean relative contents as a percentage, with the CNT value set …

## Sheet: Table S3
	Table S3. KEGG pathways (FDR < 0.10) enriched with the differentially expressed genes (DEG) between the muscles of offspring from nutrient-adequate and nutrient-restricted cows 1
	Items 2		Hits/total genes	FDR
	Pathways enriched by upregulated DEG 3
	bta04820	Cytoskeleton in muscle cells	15/232	<0.01
	bta05171	Coronavirus disease - COVID-19	16/317	0.0116525
	bta03010	Ribosome	11/202	0.0810761
	Pathways enriched by downregulated DEG 4
	No pathway significantly or trend significantly enriched.
	Pathways enriched by upregulated and downregulated DEG 5
	bta04820	Cytoskeleton in muscle cells	18/232	0.0305763
	1 Longissimus thoracis muscles (LM) were collected from 300-day-old offspring from cows provided with adequate nutrition (CNT, 120% of requirements) or restricted nutrition (NR, 60% of requirements). 2 Enrichment analyses were performed using DAVID 2021, Knowledgebase v2023q4. KEGG pathway. 3 Upregulated DEG in NR offspring LM were used (p < 0.05). Gene expression was analyzed by RNA-sequencing. …

## Sheet: Table S4
	Table S4. Estimated myofiber area percentages of the longissimus thoracis muscles (LM) in 300-d-old offspring from cows provided with adequate nutrition (CNT, 120% of requirements) or restricted nutrition (NR, 60% of requirements)
		Treatment
	Items	CNT	NR	SEM	p-value
	Myofiber area percentage 1, %
	Type I	9.98171	15.5625	1.65639	0.0424637
	Type ⅡA	24.4687	22.457	2.56594	0.572613
	Type ⅡX	65.5496	61.9805	3.50142	0.44517
	1 Samples of LM adjacent to the 12th to 13th thoracic vertebrae were collected by needle biopsy. Cryosections (8-μm thick) were prepared and an average of 300 myofibers were measured. The myofiber diameters were measured as the largest width perpendicular to the long axis of each myofiber. Area percentages were estimated by the calculation: (mean myofiber diameter*0.5)2*π*(myofiber composition ra…
